# Supplementary material for: Association between Triglyceride-Glucose Index and Early Neurological Outcomes after Thrombolysis in Patients with Acute Ischemic Stroke
Source: J Clin Med. 2023 May 15;12(10):3471. doi: 10.3390/jcm12103471 (PMC10219034; doi:10.3390/jcm12103471)
Supplement: Supplementary file 1 [file jcm-12-03471-s001.zip]

Archive with 1 entries (1 files):
- jcm-2174811-supplementary.pdf
